# Supplementary material for: The molecular basis for allelic differences suggests Restorer-of-fertility 1 is a complex locus in sugar beet (Beta vulgaris L.)
Source: BMC Plant Biol. 2020 Nov 3;20:503. doi: 10.1186/s12870-020-02721-9 (PMC7607634; doi:10.1186/s12870-020-02721-9)
Supplement: Supplementary file 1 — Additional file 1: Table S1. Percent identity of amino-acid sequences among RF-Oma1 shown in Fig. 1. Results of pairwise comparison of eleven RF-Oma1 sequences are shown. [file 12870_2020_2721_MOESM1_ESM.xlsx]

## Sheet: Sheet1
Table S1 Percent identity of amino-acid sequences among RF-Oma1 shown in Figure 1
	orf20NK-198-3	orf20NK-198-2	orf20NK-198-1	orf20NK-305-1	orf20NK-305-2	orf20NK-219-2	orf20NK-219-3	orf20TK-81	orf20PI615522	orf20Fukkoku
orf20NK-198-4	87.53	99.54	100	99.07	92.34	91.69	84.14	84.63	89.81	99.3
orf20NK-198-3		89.12	88.71	89.12	90.28	90.51	85.55	88.1	92.13	89.35
orf20NK-198-2			99.54	99.53	92.77	91.22	83.68	84.17	90.23	99.77
orf20NK-198-1				99.07	92.34	91.69	84.14	84.63	89.81	99.3
orf20NK-305-1					92.77	91.22	83.68	84.17	90.23	99.77
orf20NK-305-2						95.6	84.56	85.52	97.44	93.01
orf20NK-219-2							84.33	85.52	93.07	92.15
orf20NK-219-3								95.85	84.83	84.14
orf20TK-81									88.05	84.4
orf20PI615522										90.47
