# Supplementary material for: The molecular basis for allelic differences suggests Restorer-of-fertility 1 is a complex locus in sugar beet (Beta vulgaris L.)
Source: BMC Plant Biol. 2020 Nov 3;20:503. doi: 10.1186/s12870-020-02721-9 (PMC7607634; doi:10.1186/s12870-020-02721-9)
Supplement: Supplementary file 3 — Additional file 3: Table S2 Read-count and ratio of mapped reads on reference sequences. Read-count and ratio of orf20NK-198-1, orf20NK-198–2, orf20NK-198-3 and orf20NK-198-4 in anther. [file 12870_2020_2721_MOESM3_ESM.xlsx]

## Sheet: Sheet1
Table S2 Read-count and ratio of mapped reads on reference sequences
Region	Reference sequence group*	Length (bp)	Counts of mapped read			Relative raito of mapped reads
			N_1**	N_2**	N_3**	N_1**	N_2**	N_3**
Exon	Exon_orf20NK-198-1 + Exon_orf20NK-198-4	111	481	610	801	0.45	0.42	0.45
	Exon_orf20NK-198-2 + Exon_orf20NK-198-3	105	587	841	979	0.55	0.58	0.55
3'UTR	3'UTR_orf20NK-198-1 + 3'UTR_orf20NK-198-2	120	483	622	672	0.587	0.573	0.542
	3'UTR_orf20NK-198-3	120	135	188	208	0.164	0.173	0.168
	3'UTR_orf20NK-198-4	120	205	276	359	0.249	0.254	0.29
* Reference sequences are shown with Fig. S2
** Biological replicates
