# Supplementary material for: The molecular basis for allelic differences suggests Restorer-of-fertility 1 is a complex locus in sugar beet (Beta vulgaris L.)
Source: BMC Plant Biol. 2020 Nov 3;20:503. doi: 10.1186/s12870-020-02721-9 (PMC7607634; doi:10.1186/s12870-020-02721-9)
Supplement: Supplementary file 7 — Additional file 7: Table S3 Nucleotide sequences of primers used in this study. Nucleotide sequences of primers used in this study are shown. [file 12870_2020_2721_MOESM7_ESM.xlsx]

## Sheet: Sheet1
Table S3 Nucleotide sequences of primers used in this study
Genotyping
s17	#1	5'-CAATCTGTGGTGCTGACCAAA-3'
	#2	5'-GATTAAAGAGGGCTGCTGAAGCCGAGA-3'
Transgene construction
Amplification of orf20NK-198-1	#3	5'-GGGGACAAGTTTGTACAAAAAAGCAGGCTAGGAATATCATAACCATT-3'
	#4	5'-GGGGACCACTTTGTACAAGAAAGCTGGGTGGTATGCCATGATCATTTGGG-3'
Amplification of orf20NK-198-4	#5	5'-GGGGACAAGTTTGTACAAAAAAGCAGGCTAGGAATATCATAACCATT-3'
	#6	5'-GGGGACCACTTTGTACAAGAAAGCTGGGTTGCATGGGGTAATCACATCCA-3'
Amplification of orf20NK-198-3	#7	5'-GGGGACAAGTTTGTACAAAAAAGCAGGCTAGGAATATCATAACCATT-3'
	#8	5'-GGGGACCACTTTGTACAAGAAAGCTGGGTGGACCTGGATTGAGGGTTAA-3'
Amplification of orf20NK-219-2	#9	5'-GGGGACAAGTTTGTACAAAAAAGCAGGCTAGGAATATCATAACCATT-3'
	#10	5'-GGGGACCACTTTGTACAAGAAAGCTGGGTGGACCTGGATTGAGGGTTAA-3'
Amplification of orf20NK-219-3	#11	5'-GGGGACAAGTTTGTACAAAAAAGCAGGCTAGGAATATCATAACCATT-3'
	#12	5'-GGGGACCACTTTGTACAAGAAAGCTGGGTTGCATGGGGTAATCACATCCA-3'
Amplification of orf20PI 615522	#13	5'-GGGGACAAGTTTGTACAAAAAAGCAGGCTAGGAATATCATAACCATT-3'
	#14	5'-GGGGACCACTTTGTACAAGAAAGCTGGGTTGGCAAATCTATGCTTGG-3'
FLAG fusion with RF-Oma1	#15	5'-TCAGGATTATAAGGATGATGATGATAAGTGACCATTTACCAACCAGCATCTTCTTTTAGCAGCTT-3'
	#16	5'-GTCACTTATCATCATCATCCTTATAATCCTGAAGACCTTGAATTGCACGTCCTGCTACAA-3'
RT-PCR
Any RF-Oma1	#17	5'-GGAAGAAGCATAGTGGGGCT-3'
	#18	5'-CACAGCATGCCCAACCTGAT-3'
Specific to 200-kDa generative RF-Oma1	#19	5'-CCTCATCTTTGTTTTACAATCAATCTACTAATAA-3'
	#20	5'-CACTTACTTCGGTTTTATCACCAT-3'
Actin	#21	5'-AGACCTTCAATGTGCCTGCT-3'
	#22	5'-ACGACCAGCAAGATCCAAAC-3'
Ef1a	#23	5'-TGAGGCTGGTATCTCCAAGG-3'
	#24	5'-TTGAGTACTTGGGGGTGGTG-3'
Positive control
Hyg	#25	5'-TCCACTATCGGCGAGTACTTCT-3'
	#26	5'-AGAGCCTGACCTATTGCATCTC-3'
